# Supplementary material for: Identification of Mouse Mesenteric and Subcutaneous in vitro Adipogenic Cells
Source: Sci Rep. 2016 Feb 17;6:21041. doi: 10.1038/srep21041 (PMC4756711; doi:10.1038/srep21041)
Supplement: Supplementary Dataset S1 [file srep21041-s2.xls]

## Sheet: screening
	Supplementary dataset S1
	antigen	other name	clone	company	Isotype	label	concentration(/100ul)	amount (/100ul)	note
	CD2		RM2-5	BioLegend	Rat IgG2b	FITC	0.25	0.5ul
	CD3e		145-2C11	eBioscience	Armenian Hamster IgG	FITC	0.5	1ul
	CD4		GK1.5	eBioscience	Rat IgG2b	PE	0.4	2ul
	CD9		MZ3	BioLegend	Rat IgG2a	FITC	0.4	0.8ul
						Alexa Fluor 647	0.4	2ul	for sorting GFP-Tg cells
	CD11a		M17/4	eBioscience	Rat IgG2a	FITC	0.25	0.5ul
	CD11b		M1/70	eBioscience	Rat IgG2a	PE	0.4	2ul
	CD11c		N418	eBioscience	Armenian Hamster IgG	PE-Cy7	0.4	2.5ul
	CD13	aminopeptidase N	R3-63	AbD serotec	Rat IgG2a	PE	(1test)	10ul
	CD14		Sa2-8	eBioscience	Rat IgG2a	PE	0.4	2ul
	CD15	SSEA-1	MC-480	BioLegend	Mouse IgM	PE	(1test)	20ul
	CD18	integrin b2	M18/2	BioLegend	Rat IgG2a	PE	0.4	2ul
	CD19		MB19-1	eBioscience	Mouse IgA	PE	0.2	1ul
	CD20		AISB12	eBioscience	Rat IgG2a	PE	0.4	2ul
	CD21/35	CR2	7E9	BioLegend	Rat IgG2a	FITC	0.4	0.8ul
	CD24		M1/69	BioLegend	Rat IgG2b	PE	0.3	1.5ul
	CD25	IL-2Ra	PC61	BioLegend	Rat IgG1	FITC	1	2ul
	CD26	DPP-IV	H194-112	BioLegend	Rat IgG2a	FITC	0.4	0.8ul
	CD27		LG.A10	BioLegend	Armenian Hamster IgG	FITC	0.4	0.8ul
	CD28		E18	BioLegend	Mouse IgG2b	FITC	1	2ul
	CD29		HMb1-1	BioLegend	Armenian Hamster IgG	APC-Cy7	0.24	1.2ul
	CD30		mCD30.1	eBioscience	Armenian Hamster IgG	PE	0.4	2ul
	CD31		390	BioLegend	Rat IgG2a	PerCP-Cy5.5	0.2	1ul
	CD34		RAM34	BD Pharmingen	Rat IgG2a	Alexa Fluor 647	0.4	2ul
				eBioscience		eFluor 660	0.16	0.8ul
				eBioscience		eFluor 450	0.4	2ul	for sorting GFP-Tg cells
	CD36		HM36	BioLegend	Armenian Hamster IgG	Alexa Fluor 488	0.5	1ul
	CD38		90	eBioscience	Rat IgG2a	FITC	0.4	0.8ul
						PE-Cy7	0.4	2ul	for sorting GFP-Tg cells
	CD40		3/23	BioLegend	Rat IgG2a	PE	0.4	2ul
	CD41		MWReg30	BioLegend	Rat IgG1	FITC	0.5	1ul
	CD43		eBioR2/60	eBioscience	Rat IgM	FITC	0.4	0.8ul
	CD44		IM7	BioLegend	RatIgG2b	PE	0.4	2ul
	CD45		30-F11	BioLegend	Rat IgG2b	PerCP-Cy5.5	0.2	1ul
	CD47		miap301	BioLegend	Rat IgG2a	FITC	0.4	0.8ul
	CD48		HM48-1	BioLegend	Armenian Hamster IgG	FITC	0.5	1ul
	CD49b	Integrin a2	HMa2	BioLegend	Armenian Hamster IgG	FITC	0.4	0.8ul
	CD49d	Integrin a4	R1-2	BioLegend	Rat IgG2b	FITC	1	2ul
	CD49e	Integrin a5	5H10-27 (MFR5)	BioLegend	Rat IgG2a	PE	0.4	2ul
	CD49f	Integrin a6	GoH3	ebioscience	Rat IgG2a	PE	0.2	1ul
	CD51	Integrin av	RMV-7	BioLegend	Rat IgG1	PE	1	5ul
	CD54	ICAM-1	YN1/1.7.4	BioLegend	Rat IgG2b	FITC	0.4	0.8ul
	CD55		RIKO-3	BioLegend	Armenian Hamster IgG	PE	0.4	2ul
	CD56	NCAM	MEM-188	BioLegend	Mouse IgG2a	PE	(1test)	20ul	Reactivity: Mouse (Abcom)
	CD59		MEM-43/5	Acris	Mouse IgG2b	PE	(1test)	10ul
	CD71		RI7217	BioLegend	Rat IgG2a	PE	0.4	2ul
	CD73		TY/11.8	BioLegend	Rat IgG1	PE	0.4	2ul
	CD79a	MB-1	F11-172	BioLegend	Armenian Hamster IgG	PE	0.4	2ul
	CD81		Eat-2	BioLegend	Armenian Hamster IgG	PE	0.4	2ul
	CD84		mCD84.7	BioLegend	Armenian Hamster IgG	PE	0.2	1ul
	CD86		GL-1	BioLegend	Rat IgG2a	PE-Cy7	0.4	2ul
	CD88	C5aR	20/70	BioLegend	Rat IgG2b	PE-Cy7	0.4	2ul
	CD90	Thy1.1	HIS51	eBioscience	Mouse IgG2a	PE	0.2-0.4	1-2ul
			OX-7	BioLegend	Mouse IgG1	PE-Cy7	0.2	1ul	for sorting GFP-Tg cells
	CD93		AA4.1	BioLegend	Rat IgG2b	PE	0.3	1.5ul
	CD101		Moushi101	BioLegend	Rat IgG2a	PE	0.4	2ul
	CD105	Endoglin	MJ7/8	BioLegend	Rat IgG2a	PE	0.4	2ul
	CD106	VCAM-1	429	BioLegend	Rat IgG2a	PE	0.4	2ul
	CD107a	LAMP-1	1D4B	BioLegend	Rat IgG2a	FITC	0.4	0.8ul
	CD107b	Mac-3	M3/84	BioLegend	Rat IgG1	Alexa Fluor 488	0.4	0.8ul
	CD109		W7C5	BioLegend	Mouse IgG1	PE	(1test)	20ul	0.05ug/ul
	CD115	CSF-1R	AFS98	BioLegend	Rat IgG2a	PE	0.4	2ul
	CD117	c-kit	2B8	BioLegend	Rat IgG2b	FITC	0.5	1ul
	CD119	IFNg Receptor 1	2E2	eBioscience	Armenian Hamster IgG	PE	0.4	2ul
	CD120a	TNF R Type I/p55	55R-286	BioLegend	Armenian Hamster IgG	PE	0.4	2ul
	CD120b	TNF R Type II/p75	TR75-89	BioLegend	Armenian Hamster IgG	PE	0.4	2ul
	CD121a	IL-1 R Type I	JAMA-147	BioLegend	Armenian Hamster IgG	PE	0.4	2ul
	CD123	IL-3Ra	5B11	BioLegend	Rat IgG2a	PE	0.2	1ul
	CD127	IL-7Ra	A7R34	BioLegend	Rat IgG2a	FITC	1	2ul
	CD133	Prominin I	13A4	eBioscience	Rat IgG1	FITC	0.5	1ul
	CD135		A2F10	Biolegend	Rat IgG2a	PE	0.5	2.5ul
	CD140a	PDGFRa	APA5	eBioscience	Rat IgG2a	PE	0.2	1ul
	CD140b	PDGFRb	APB5	BioLegend	Rat IgG2a	PE	0.5	2.5ul
	CD144	VE-Cadherin	BV13	BioLegend	Rat IgG1	PE	0.2	1ul
	CD146		ME-9F1	BioLegend	Rat IgG2a	FITC	0.5	1ul
	CD150	SLAM	TC15-12F12.2	BioLegend	Rat IgG2a	PE-Cy7	0.4	2ul
	CD155	PVR	TX56	BioLegend	Rat IgG2a	PE	0.4	2ul
	CD157	BST-1	BP-3	BioLegend	Mouse IgG2b	PE	0.5	0.25ul
	CD166	ALCAM	eBioALC-48	eBioscience	Rat IgG2a	PE	0.4	2ul
	CD183	CXCR3	CXCR3-173	BioLegend	Armenian Hamster IgG	PE	0.4	2ul
	CD184	CXCR4	2B11	eBioscience	Rat IgG2b	PE	0.5	2.5ul
	CD195	CCR5	HM-CCR5	BioLegend	Armenian Hamster IgG	PE	0.5	5ul
	CD201	EPCR	eBio 1560 (1560)	eBioscience	Rat IgG2b	PE	0.2	1ul
						Biotin	0.2	1ul	for sorting GFP-Tg cells
	CD202b	Tie-2	TEK4	BioLegend	Rat IgG1	PE	0.3	1.5ul
	CD226	DNAM-1	10E5	BioLegend	Rat IgG2b	PE	0.4	2ul
	CD229	Ly9	Ly9ab3	BioLegend	Armenian Hamster IgG	PE	0.4	1ul
	CD271	p75NTR, CNTFR	MLR2	biosensis	Mouse IgG2a	FITC	1	2ul
	CD282	TLR2	T2.5	BioLegend	Mouse IgG1	FITC	1	2ul
	CD284	TLR4	UT41	eBioscience	Mouse IgG1	PE	0.4	2ul
	CD309	VEGFR2, Flk-1	Avas12a1	eBioscience	Rat IgG2a	PE	(1test)
	CD317	BST2, PDCA-1	927	BioLegend	Rat IgG2b	FITC	0.4	0.8ul
	CD324	E-Cadherin	DECMA-1	eBioscience	Rat IgG1	Alexa Fluor 488	0.25	0.5ul
	CD326	EpCAM	G8.8	BioLegend	Rat IgG2a	PE-Cy7	0.4	1ul
	CD339	Jagged 1	HMJ1-29	eBioscience	Armenian Hamster IgG	PE	0.5	2.5ul
	BP-1	Ly-51	6C3	eBioscience	Rat IgG2a	FITC	0.5	1ul
						Biotin	0.4	2ul	for sorting GFP-Tg cells
	c-Met	HGFR	eBioclone 7	eBioscience	Rat IgG1	FITC	0.5	1ul
	Dlk	Pref1	24-11	MBL	Rat IgG1	FITC	5	10ul
	DLL1		HMD1-3	BioLegend	Armenian Hamster IgG	PE	0.5	2.5ul
	DLL4		HMD4-1	BioLegend	Armenian Hamster IgG	PE	0.4	2ul
	EGFR		ICR10	Abcam	Rat IgG2a	PE	(1test)	10ul	reactive with mouse antigen
	Endomucin		eBioV.7C7 (V.7C7)	eBioscience	Rat IgG2a	FITC	0.5	1ul
	ESAM		1G8	BioLegend	Rat IgG2a	FITC	0.5	1ul
	integrin beta 7		FIB27	BioLegend	Rat IgG2a	FITC	0.5	1ul
	Jagged 2		HMJ2-1	BioLegend	Armenian Hamster IgG	PE	0.4	2ul
	Ly-6G/Ly-6C	Gr-1	RB6-8C5	BioLegend	Rat IgG2b	FITC	0.4	0.8ul
	Notch-1		HMN1-12	BioLegend	Armenian Hamster IgG	PE	0.5	2.5ul
	Notch-2		HMN2-35	BioLegend	Armenian Hamster IgG	PE	0.5	2.5ul
	Notch-3		HMN3-133	BioLegend	Armenian Hamster IgG	PE	0.5	2.5ul
	Notch-4		HMN4-14	BioLegend	Armenian Hamster IgG	PE	0.5	2.5ul
	Sca-1	Ly-6A/E	D7	BioLegend	Rat IgG2a	PE-Cy7	0.2	1ul
	SSEA-3		MC-631	BioLegend	Rat IgM	PE	(1test)	20ul
	SSEA-4		MC-813-70	BioLegend	Mouse IgG3	PE	(1test)	40ul	Reactivity: Mouse (BD Pharmingen)
	Tim-3		B8.2C12	BioLegend	Rat IgG1	PE	0.4	2ul
	Brilliant Violet 605 Streptavidin			BioLegend		Brilliant Violet 421	0.1	1ul	for sorting GFP-Tg cells
	Brilliant Violet 605 Streptavidin			BioLegend		Brilliant Violet 605	0.1	1ul	for sorting GFP-Tg cells
								Secondary Reagents
		Surface Marker	Label	Clone	Company	Catalog No.			Label	Company	Catalog No.
WT	Mes.	CD31	PerCP-Cy5.5	390	BioLegend	102419/25ug, 102420/100ug
		CD45	PerCP-Cy5.5	30-F11	BioLegend	103131/25ug, 103132/100ug
		CD29	APC-Cy7	HMB1-1	BioLegend	102225/25ug, 102226/100ug
		CD34	eFlouor660	RAM34	eBioscience	50-0341-80/25ug, 50-0341-82/100ug
		CD9	FITC	MZ3	BioLegend	124807/25ug, 124808/100ug
		CD201	PE	eBio 1560 (1560)	eBioscience	12-2012-80/25ug, 12-2012-82/100ug
		Sca-1	PE-Cy7	D7	BioLegend	108113/25ug, 108114/100ug
		dead cell	DAPI		Invitrogen	D1306
	Sub.	CD31	PerCP-Cy5.5	390	BioLegend	102419/25ug, 102420/100ug
		CD45	PerCP-Cy5.5	30-F11	BioLegend	103131/25ug, 103132/100ug
		CD29	APC-Cy7	HMB1-1	BioLegend	102225/25ug, 102226/100ug
		CD34	eFlouor660	RAM34	eBioscience	50-0341-80/25ug, 50-0341-82/100ug
		CD90	PE	HIS51	eBioscience	12-0900-81/50ug, 12-0900-83/200ug
		dead cell	DAPI		Invitrogen	D1306
GFP-Tg	Mes.	CD31	PerCP-Cy5.5	390	BioLegend	102419/25ug, 102420/100ug
		CD45	PerCP-Cy5.5	30-F11	BioLegend	103131/25ug, 103132/100ug
		CD29	APC-Cy7	HMB1-1	BioLegend	102225/25ug, 102226/100ug
		CD34	eFluor450	RAM34	eBioscience	48-0341-80/25ug, 48-0341-82 /100ug
		CD9	Alexa Fluor647	MZ3	BioLegend	124809/25ug, 124810/100ug
		CD201	Biotin	eBio 1560 (1560)	eBioscience	13-2012-80/25ug, 13-2012-82/100ug		Streptavidin	Brilliant Violet 605	BioLegend	405229/100ul
		Sca-1	PE-Cy7	D7	BioLegend	108113/25ug, 108114/100ug
		dead cell	DAPI		Invitrogen	D1306
	Sub.	CD31	PerCP-Cy5.5	390	BioLegend	102419/25ug, 102420/100ug
		CD45	PerCP-Cy5.5	30-F11	BioLegend	103131/25ug, 103132/100ug
		CD29	APC-Cy7	HMB1-1	BioLegend	102225/25ug, 102226/100ug
		CD34	eFlouor660	RAM34	eBioscience	50-0341-80/25ug, 50-0341-82/100ug
		CD90	PE-Cy7	OX-7	BioLegend	202517/25ug, 202518/100ug
		dead cell	DAPI		Invitrogen	D1306
