# Supplementary material for: Identification of Mouse Mesenteric and Subcutaneous in vitro Adipogenic Cells
Source: Sci Rep. 2016 Feb 17;6:21041. doi: 10.1038/srep21041 (PMC4756711; doi:10.1038/srep21041)
Supplement: Supplementary Dataset S2 [file srep21041-s3.xls]

## Sheet: Sheet1
	Supplementary dataset S2
	Mes.	clonogenicity						adipogenicity
		# of cell in each culture	# of culture tested	# of positive well	Group			# of cell in each culture	# of culture tested	# of positive well	Group		Clonogenic Cell Frequency						Adipogenic Cell Frequency
	experiment #1	1	64	5	CD9-		experiment #1	1	64	4	CD9-		CD9-	1/6.98		(1/8.04 - 1/6.07)			CD9-	1/14.4		(1/17.2 - 1/12.1)
		1	64	11	CD9+			1	64	1	CD9+		CD9+	1/6.9		(1/7.95 - 1/6.01)			CD9+	1/219.1		(1/287.1 - 1/167.1)
		5	40	14	CD9-			5	40	9	CD9-
		5	40	15	CD9+			5	40	2	CD9+
		10	40	31	CD9-			10	40	16	CD9-
		10	40	27	CD9+			10	40	7	CD9+
		100	40	40	CD9-			100	40	39	CD9-
		100	40	40	CD9+			100	40	3	CD9+
	experiment #2	1	64	7	CD9-		experiment #2	1	64	5	CD9-
		1	64	7	CD9+			1	64	2	CD9+
		5	40	21	CD9-			5	40	12	CD9-
		5	40	20	CD9+			5	40	4	CD9+
		10	40	30	CD9-			10	40	21	CD9-
		10	40	31	CD9+			10	40	5	CD9+
		100	40	40	CD9-			100	40	38	CD9-
		100	40	40	CD9+			100	40	3	CD9+
	experiment #3	1	64	15	CD9-		experiment #3	1	64	10	CD9-
		1	64	13	CD9+			1	64	7	CD9+
		5	40	21	CD9-			5	40	11	CD9-
		5	40	29	CD9+			5	40	10	CD9+
		10	40	40	CD9-			10	40	39	CD9-
		10	40	36	CD9+			10	40	14	CD9+
		100	40	40	CD9-			100	40	40	CD9-
		100	40	40	CD9+			100	40	3	CD9+
	Mes.	clonogenicity						adipogenicity
		# of cell in each culture	# of culture tested	# of positive well	Group			# of cell in each culture	# of culture tested	# of positive well	Group		Clonogenic Cell Frequency						Adipogenic Cell Frequency
	experiment #1	1	64	4	CD38-		experiment #1	1	64	0	CD38-		CD38-	1/8.68		(1/10.1 - 1/7.48)			CD38-	1/145.4		(1/182.9 - 1/115.1)
		1	64	5	CD38+			1	64	0	CD38+		CD38+	1/6.49		(1/7.45 - 1/5.66)			CD38+	1/18.3		(1/22.1- 1/15.2)
		5	40	14	CD38-			5	40	1	CD38-
		5	40	19	CD38+			5	40	7	CD38+
		10	40	27	CD38-			10	40	3	CD38-
		10	40	29	CD38+			10	40	15	CD38+
		100	40	40	CD38-			100	40	6	CD38-
		100	40	40	CD38+			100	40	38	CD38+
	experiment #2	1	64	18	CD38-		experiment #2	1	64	4	CD38-
		1	64	12	CD38+			1	64	5	CD38+
		5	40	23	CD38-			5	40	9	CD38-
		5	40	32	CD38+			5	40	19	CD38+
		10	40	34	CD38-			10	40	10	CD38-
		10	40	38	CD38+			10	40	26	CD38+
		100	40	40	CD38-			100	40	20	CD38-
		100	40	40	CD38+			100	40	40	CD38+
	experiment #3	1	64	2	CD38-		experiment #3	1	64	0	CD38-
		1	64	10	CD38+			1	64	4	CD38+
		5	40	16	CD38-			5	40	5	CD38-
		5	40	21	CD38+			5	40	11	CD38+
		10	40	24	CD38-			10	40	7	CD38-
		10	40	29	CD38+			10	40	16	CD38+
		100	40	40	CD38-			100	40	15	CD38-
		100	40	40	CD38+			100	40	39	CD38+
	Mes.	clonogenicity						adipogenicity
		# of cell in each culture	# of culture tested	# of positive well	Group			# of cell in each culture	# of culture tested	# of positive well	Group		Clonogenic Cell Frequency						Adipogenic Cell Frequency
	experiment #1	1	64	4	CD201-		experiment #1	1	64	0	CD201-		CD201-	1/10.92		(1/12.81 - 1/9.32)			CD201-	1/670.9		(1/1044 - 1/431.3)
		1	64	15	CD201+			1	64	4	CD201+		CD201+	1/7.79		(1/8.98 - 1/6.76)			CD201+	1/74.2		(1/90 - 1/61.3)
		5	40	13	CD201-			5	40	1	CD201-
		5	40	13	CD201+			5	40	4	CD201+
		10	40	34	CD201-			10	40	1	CD201-
		10	40	37	CD201+			10	40	10	CD201+
		100	40	40	CD201-			100	40	1	CD201-
		100	40	40	CD201+			100	40	17	CD201+
	experiment #2	1	96	9	CD201-		experiment #2	1	96	0	CD201-
		1	96	11	CD201+			1	96	8	CD201+
		5	40	15	CD201-			5	40	2	CD201-
		5	40	24	CD201+			5	40	6	CD201+
		10	40	26	CD201-			10	40	4	CD201-
		10	40	29	CD201+			10	40	12	CD201+
		100	40	40	CD201-			100	40	5	CD201-
		100	40	40	CD201+			100	40	22	CD201+
	experiment #3	1	96	10	CD201-		experiment #3	1	96	0	CD201-
		1	96	11	CD201+			1	96	3	CD201+
		5	40	12	CD201-			5	40	0	CD201-
		5	40	11	CD201+			5	40	3	CD201+
		10	40	19	CD201-			10	40	0	CD201-
		10	40	30	CD201+			10	40	10	CD201+
		100	40	40	CD201-			100	40	6	CD201-
		100	40	40	CD201+			100	40	31	CD201+
	Mes.	clonogenicity						adipogenicity
		# of cell in each culture	# of culture tested	# of positive well	Group			# of cell in each culture	# of culture tested	# of positive well	Group		Clonogenic Cell Frequency						Adipogenic Cell Frequency
	experiment #1	1	64	7	BP-1-		experiment #1	1	64	1	BP-1-		BP-1-	1/9.29		(1/10.8 - 1/8)			BP-1-	1/142.4		(1/179.3 - 1/113.1)
		1	64	15	BP-1+			1	64	9	BP-1+		BP-1+	1/7.24		(1/8.32 - 1/6.31)			BP-1+	1/56.9		(1/68.4 - 1/47.3)
		5	40	17	BP-1-			5	40	3	BP-1-
		5	40	21	BP-1+			5	40	12	BP-1+
		10	40	21	BP-1-			10	40	5	BP-1-
		10	40	32	BP-1+			10	40	16	BP-1+
		100	40	40	BP-1-			100	40	5	BP-1-
		100	40	40	BP-1+			100	40	24	BP-1+
	experiment #2	1	96	5	BP-1-		experiment #2	1	64	1	BP-1-
		1	96	16	BP-1+			1	64	9	BP-1+
		5	40	23	BP-1-			5	40	8	BP-1-
		5	40	22	BP-1+			5	40	11	BP-1+
		10	40	33	BP-1-			10	40	11	BP-1-
		10	40	35	BP-1+			10	40	17	BP-1+
		100	40	40	BP-1-			100	40	6	BP-1-
		100	40	40	BP-1+			100	40	9	BP-1+
	experiment #3	1	96	9	BP-1-		experiment #3	1	64	4	BP-1-
		1	96	7	BP-1+			1	64	1	BP-1+
		5	40	13	BP-1-			5	40	6	BP-1-
		5	40	15	BP-1+			5	40	5	BP-1+
		10	40	31	BP-1-			10	40	15	BP-1-
		10	40	28	BP-1+			10	40	15	BP-1+
		100	40	40	BP-1-			100	40	20	BP-1-
		100	40	40	BP-1+			100	40	36	BP-1+
	Mes.	clonogenicity						adipogenicity
		# of cell in each culture	# of culture tested	# of positive well	Group			# of cell in each culture	# of culture tested	# of positive well	Group		Clonogenic Cell Frequency						Adipogenic Cell Frequency
	experiment #1	1	96	11	Sca-1-		experiment #1	1	96	7	Sca-1-		Sca-1-	1/8.4		(1/9.72 - 1/7.27)			Sca-1-	1/18		(1/21.6 - 1/15)
		1	96	5	Sca-1+			1	96	3	Sca-1+		Sca-1+	1/8.23		(1/9.51 - 1/7.13)			Sca-1+	1/48.6		(1/58.3 - 1/40.5)
		5	40	15	Sca-1-			5	40	9	Sca-1-
		5	40	24	Sca-1+			5	40	13	Sca-1+
		10	40	25	Sca-1-			10	40	15	Sca-1-
		10	40	26	Sca-1+			10	40	11	Sca-1+
		100	40	40	Sca-1-			100	40	39	Sca-1-
		100	40	40	Sca-1+			100	40	34	Sca-1+
	experiment #2	1	64	9	Sca-1-		experiment #2	1	64	6	Sca-1-
		1	64	4	Sca-1+			1	64	2	Sca-1+
		5	40	20	Sca-1-			5	40	12	Sca-1-
		5	40	17	Sca-1+			5	40	10	Sca-1+
		10	40	26	Sca-1-			10	40	12	Sca-1-
		10	40	30	Sca-1+			10	40	17	Sca-1+
		100	40	40	Sca-1-			100	40	39	Sca-1-
		100	40	40	Sca-1+			100	40	25	Sca-1+
	experiment #3	1	96	12	Sca-1-		experiment #3	1	96	6	Sca-1-
		1	96	10	Sca-1+			1	96	5	Sca-1+
		5	40	23	Sca-1-			5	40	13	Sca-1-
		5	40	22	Sca-1+			5	40	8	Sca-1+
		10	40	33	Sca-1-			10	40	25	Sca-1-
		10	40	34	Sca-1+			10	40	17	Sca-1+
		100	40	40	Sca-1-			100	40	40	Sca-1-
		100	40	40	Sca-1+			100	40	25	Sca-1+
	Mes.	clonogenicity						adipogenicity
		# of cell in each culture	# of culture tested	# of positive well	Group			# of cell in each culture	# of culture tested	# of positive well	Group		Clonogenic Cell Frequency						Adipogenic Cell Frequency
	experiment #1	0.2	192	6	control		experiment #1	0.2	192	2	control		control	1/7.95		(1/9.3 - 1/6.81)			control	1/113.1		(1/140.3 - 91.1)
		0.2	192	6	CD9-CD201+Sca-1-			0.2	192	4	CD9-CD201+Sca-1-		CD9-CD201+Sca-1-	1/8.95		(1/10.5 - 1/7.63)			CD9-CD201+Sca-1-	1/13.1		(1/15.8 - 1/11)
		10	40	31	control			10	40	6	control
		10	40	36	CD9-CD201+Sca-1-			10	40	35	CD9-CD201+Sca-1-
		100	40	40	control			100	40	6	control
		100	40	40	CD9-CD201+Sca-1-			100	40	40	CD9-CD201+Sca-1-
	experiment #2	1	64	8	control		experiment #2	1	64	4	control
		1	64	7	CD9-CD201+Sca-1-			1	64	5	CD9-CD201+Sca-1-
		5	40	19	control			5	40	10	control
		5	40	16	CD9-CD201+Sca-1-			5	40	11	CD9-CD201+Sca-1-
		10	40	30	control			10	40	9	control
		10	40	24	CD9-CD201+Sca-1-			10	40	17	CD9-CD201+Sca-1-
		100	40	40	control			100	40	20	control
		100	40	40	CD9-CD201+Sca-1-			100	40	40	CD9-CD201+Sca-1-
	experiment #3	1	96	14	control		experiment #3	1	96	6	control
		1	96	11	CD9-CD201+Sca-1-			1	96	6	CD9-CD201+Sca-1-
		5	40	15	control			5	40	5	control
		5	40	15	CD9-CD201+Sca-1-			5	40	11	CD9-CD201+Sca-1-
		10	40	30	control			10	40	14	control
		10	40	26	CD9-CD201+Sca-1-			10	40	17	CD9-CD201+Sca-1-
		100	40	40	control			100	40	17	control
		100	40	40	CD9-CD201+Sca-1-			100	40	40	CD9-CD201+Sca-1-
	Sub.	clonogenicity						adipogenicity
		# of cell in each culture	# of culture tested	# of positive well	Group			# of cell in each culture	# of culture tested	# of positive well	Group		Clonogenic Cell Frequency						Adipogenic Cell Frequency
	experiment #1	1	64	12	CD90-		experiment #1	1	64	6	CD90-		CD90-	1/7.95		(1/9.3 - 1/6.81)			control	1/113.1		(1/140.3 - 91.1)
		1	64	25	CD90+			1	64	14	CD90+		CD90+	1/8.95		(1/10.5 - 1/7.63)			preadipocyte	1/13.1		(1/15.8 - 1/11)
		5	40	20	CD90-			5	40	13	CD90-
		5	40	27	CD90+			5	40	22	CD90+
		10	40	28	CD90-			10	40	22	CD90-
		10	40	39	CD90+			10	40	37	CD90+
		100	40	40	CD90-			100	40	32	CD90-
		100	40	40	CD90+			100	40	40	CD90+
	experiment #2	1	64	16	CD90-		experiment #2	1	64	13	CD90-
		1	64	15	CD90+			1	64	8	CD90+
		5	40	14	CD90-			5	40	7	CD90-
		5	40	23	CD90+			5	40	15	CD90+
		10	40	26	CD90-			10	40	15	CD90-
		10	40	34	CD90+			10	40	30	CD90+
		100	40	40	CD90-			100	40	31	CD90-
		100	40	40	CD90+			100	40	40	CD90+
	experiment #3	1	64	3	CD90-		experiment #3	1	64	3	CD90-
		1	64	6	CD90+			1	64	5	CD90+
		5	40	12	CD90-			5	40	4	CD90-
		5	40	17	CD90+			5	40	11	CD90+
		10	40	19	CD90-			10	40	8	CD90-
		10	40	27	CD90+			10	40	16	CD90+
		100	40	40	CD90-			100	40	35	CD90-
		100	40	40	CD90+			100	40	38	CD90+
